# Supplementary material for: Dose and timing effects of caffeine on subsequent sleep: a randomized clinical crossover trial
Source: Sleep. 2024 Oct 8;48(4):zsae230. doi: 10.1093/sleep/zsae230 (PMC11985402; doi:10.1093/sleep/zsae230)
Supplement: zsae230_suppl_Supplementary_Tables_S1-S5_Figures_S1-S2 [file zsae230_suppl_supplementary_tables_s1-s5_figures_s1-s2.zip]

Archive with 2 entries (2 files):
- CONSORT-2010-Checklist.docx
- Supplementary Files.docx
